# Supplementary material for: Unraveling the In Vitro Toxicity Profile of Psychedelic 2C Phenethylamines and Their N-Benzylphenethylamine (NBOMe) Analogues
Source: Pharmaceuticals (Basel). 2023 Aug 15;16(8):1158. doi: 10.3390/ph16081158 (PMC10458253; doi:10.3390/ph16081158)
Supplement: Supplementary file 1 [file pharmaceuticals-16-01158-s001.zip]

Archive with 1 entries (1 files):
- pharmaceuticals-2526542-supplementary.pdf
